# Supplementary material for: The Scaphoid Safe Zone: A Radiographic Simulation Study to Prevent Cortical Perforation Arising from Different Views
Source: PLoS One. 2017 Jan 23;12(1):e0170677. doi: 10.1371/journal.pone.0170677 (PMC5256911; doi:10.1371/journal.pone.0170677)
Supplement: S1 Text — (TXT) [file pone.0170677.s004.TXT]

clc
clear
bo=textread('new 24 m.txt');
bos=size(bo,1);
dis=zeros(bos,bos);
for i=1:bos
    for j=1:bos
        ndis=(bo(i,1)-bo(j,1))^2+(bo(i,2)-bo(j,2))^2+(bo(i,3)-bo(j,3))^2;
        dis(i,j)=ndis;
    end
end
[m,n]=find(dis==max(max(dis)));
coor=[bo(m(1,1),:);bo(n(1,1),:)]


    
