# Supplementary material for: The Scaphoid Safe Zone: A Radiographic Simulation Study to Prevent Cortical Perforation Arising from Different Views
Source: PLoS One. 2017 Jan 23;12(1):e0170677. doi: 10.1371/journal.pone.0170677 (PMC5256911; doi:10.1371/journal.pone.0170677)
Supplement: S2 Text — (TXT) [file pone.0170677.s005.TXT]

 clc
clear
bone1=imread('new_.png');
bone1s=size(bone1);
bone2=im2bw(bone1,0.99);  %Í¼Ïñ¶þÖµ»¯
bone2s=size(bone2);
imshow(bone2)
loc1=zeros(bone2s(1,2),1);
loc2=zeros(bone2s(1,1),1);
for i=1:bone2s(1,2)
    flag1=0;
    for j=1:bone2s(1,1)-1
        if bone2(j+1,i)~=bone2(j,i)
            flag1=flag1+1;
        end
    end
    loc1(i,1)=flag1;
end
for i=1:bone2s(1,1)
    flag2=0;
    for j=1:bone2s(1,2)-1
        if bone2(i,j+1)~=bone2(i,j)
            flag2=flag2+1;
        end
    end
    loc2(i,1)=flag2;
end
loc3=loc1;
for i=1:bone2s(1,2)-1
    if loc1(i+1)~=loc1(i)
        loc3(i)=-1;
    end
end
locx=find(loc3<0);
loc4=loc2;
for i=1:bone2s(1,1)-1
    if loc2(i+1)~=loc2(i)
        loc4(i)=-1;
    end
end
locy=find(loc4<0);
locx(1,1)=locx(1,1)+1;
locy(1,1)=locy(1,1)+1;
loc1=[locy(1,1) locx(1,1)];
loc2=[locy(1,1) locx(length(locx),1)];
loc3=[locy(length(locy),1) locx(1,1)];
loc4=[locy(length(locy),1) locx(length(locx),1)];
locx12=zeros(2,1);
locx34=zeros(2,1);
jk=0;
jk1=0;
for i=locx(1,1):locx(length(locx),1)-1
    flag=0;
    flag1=0;
    if bone2(locy(1),i+1)~=bone2(locy(1),i)
        flag=1;
    elseif bone2(locy(length(locy)),i+1)~=bone2(locy(length(locy)),i)
        flag1=1;
    end
    if flag==1
        jk=jk+1;
        if jk==1
            locx12(jk)=i;
        else
            locx12(jk)=i+1;
        end
    end
    if flag1==1
        jk1=jk1+1;
        if jk1==1
            locx34(jk1)=i;
        else
            locx34(jk1)=i+1;
        end
    end
end
locx12;
locx34;

locy12=zeros(2,1);
locy34=zeros(2,1);
jk2=0;
jk3=0;
for i=locy(1,1):locy(length(locy),1)-1
    flag2=0;
    flag3=0;
    if bone2(i+1,locx(1))~=bone2(i,locx(1))
        flag2=1;
    elseif bone2(i+1,locx(length(locx)))~=bone2(i,locx(length(locx)))
        flag3=1;
    end
    if flag2==1
        jk2=jk2+1;
        if jk2==1
            locy13(jk2)=i;
        else
            locy13(jk2)=i+1;
        end
    end
    if flag3==1
        jk3=jk3+1;
        if jk3==1
            locy24(jk3)=i;
        else
            locy24(jk3)=i+1;
        end
    end
end
locy13;
locy24;
A1=bone2(locy(1):locy13(1),locx(1):locx12(1));
figure(1)
imshow(A1)
A2=bone2(locy(1):locy24(1),locx12(2):locx(length(locx)));
figure(2)
imshow(A2)
A3=bone2(locy13(2):locy(length(locy)),locx(1):locx34(1));
figure(3)
imshow(A3)
A4=bone2(locy24(2):locy(length(locy)),locx34(2):locx(length(locx)));
figure(4)
imshow(A4)
figure(5)
imshow(bone2(locy(1):locy(length(locy)),locx(1):locx(length(locx))))
a1_1=size(find(A1==1),1);
a2_1=size(find(A2==1),1);
a3_1=size(find(A3==1),1);
a4_1=size(find(A4==1),1);
Asum=(locy(length(locy))-locy(1)+1)*(locx(length(locx))-locx(1)+1);
A1ratio=a1_1/(Asum)
A2ratio=a2_1/(Asum)
A3ratio=a3_1/(Asum)
A4ratio=a4_1/(Asum)

        
        
