# Supplementary material for: The Scaphoid Safe Zone: A Radiographic Simulation Study to Prevent Cortical Perforation Arising from Different Views
Source: PLoS One. 2017 Jan 23;12(1):e0170677. doi: 10.1371/journal.pone.0170677 (PMC5256911; doi:10.1371/journal.pone.0170677)
Supplement: S4 Text — (XLSX) [file pone.0170677.s007.xlsx]

## Sheet: d
sagittal plane	coronal plane	horizontal plane	sex
26.64	41.29	37.37	m
23.32	42.12	38.76	m		red(range)
28.12	39.78	40.51	m
27.11	43.48	34.15	m
24.41	43.52	36.74	m
25.97	37.12	37.15	m
26.13	39.76	39.76	m
23.78	38.63	38.63	m
28.32	42.29	40.52	m
27.16	38.79	35.15	m
24.75	41.55	36.43	m
23.91	39.76	32.35	m
27.11	41.85	39.79	m
24.41	38.96	33.62	m
23.19	40.18	39.71	m
26.13	40.73	32.98	f
23.78	39.84	41.17	f
28.32	41.12	32.45	f
30.61	47.94	32.15	f
24.45	39.16	37.01	f
28.76	43.74	36.74	f
24.99	41.12	38.28	f
23.83	45.75	37.19	f
26.54	42.17	35.28	f
24.73	38.96	38.74	f
23.86	39.95	40.61	f
27.02	38.97	33.94	f
24.74	37.22	34.57	f
25.29	42.65	37.93	f
24.15	44.86	33.16	f

## Sheet: v
sagittal plane	coronal plane	horizontal plane	sex
31.66	30.4	47.91	m
33.78	34.63	38.63	m		red(range)
38.65	32.29	50.52	m
27.66	39.84	44.15	m
24.75	28.55	46.74	m
33.91	32.76	44.15	m
23.81	38.63	48.63	m
28.32	37.79	51.22	m
27.66	27.79	44.15	m
34.75	30.55	46.74	m
33.91	39.76	37.15	m
27.11	31.85	39.76	m
34.41	38.26	42.62	m
33.97	29.18	41.71	m
26.13	30.73	42.98	m
23.8	29.84	48.97	f
29.99	31.12	42.45	f
30.62	27.95	42.13	f
35.61	28.41	41.95	f
29.73	33.97	45.24	f
33.32	32.21	45.12	f
29.63	33.85	48.13	f
26.76	47.94	38.74	f
32.11	37.79	39.73	f
25.78	28.55	47.22	f
30.32	32.71	48.62	f
25.66	32.62	39.96	f
30.6	29.34	38.99	f
32.02	27.22	49.83	f
24.31	39.52	44.68	f
